# Supplementary material for: Application of Mendelian randomization to assess host gene–gut microbiota correlations in patients with esophageal cancer
Source: Front Microbiol. 2023 Dec 21;14:1309596. doi: 10.3389/fmicb.2023.1309596 (PMC10764629; doi:10.3389/fmicb.2023.1309596)
Supplement: Supplementary file 1 [file Data_Sheet_1.zip]

Archive with 13 entries (12 files):
- Supplementary materials/
- Supplementary materials/.DS_Store
- __MACOSX/Supplementary materials/._.DS_Store
- Supplementary materials/TableS1.xlsx
- __MACOSX/Supplementary materials/._TableS1.xlsx
- Supplementary materials/TableS3.xlsx
- __MACOSX/Supplementary materials/._TableS3.xlsx
- Supplementary materials/TableS2.xlsx
- __MACOSX/Supplementary materials/._TableS2.xlsx
- Supplementary materials/Figure S1.tif
- __MACOSX/Supplementary materials/._Figure S1.tif
- Supplementary materials/TableS4.xlsx
- __MACOSX/Supplementary materials/._TableS4.xlsx
