# Supplementary material for: Application of Mendelian randomization to assess host gene–gut microbiota correlations in patients with esophageal cancer
Source: Front Microbiol. 2023 Dec 21;14:1309596. doi: 10.3389/fmicb.2023.1309596 (PMC10764629; doi:10.3389/fmicb.2023.1309596)
Supplement: Supplementary file 1 [file Data_Sheet_1.zip › Supplementary materials/TableS1.xlsx]

## Sheet: Sheet1
	exposure	outcome	id.exposure	id.outcome	samplesize	SNP	b	se	p	lo_ci	up_ci	or	or_lci95	or_uci95
1	exposure	Oesophageal cancer || id:ieu-b-4960	cmWQE0	ieu-b-4960	372756	rs10279978	0.000262143	0.00178816	0.883449	-0.00324266	0.00376695	1.00026	0.996763	1.00377
2	exposure	Oesophageal cancer || id:ieu-b-4960	cmWQE0	ieu-b-4960	372756	rs11221428	-0.00300355	0.00188579	0.11122	-0.00669969	0.000692587	0.997001	0.993323	1.00069
3	exposure	Oesophageal cancer || id:ieu-b-4960	cmWQE0	ieu-b-4960	372756	rs16843578	-0.00202492	0.00204545	0.322192	-0.00603399	0.00198416	0.997977	0.993984	1.00199
4	exposure	Oesophageal cancer || id:ieu-b-4960	cmWQE0	ieu-b-4960	372756	rs28603357	-0.000733494	0.00112856	0.51573	-0.00294546	0.00147847	0.999267	0.997059	1.00148
5	exposure	Oesophageal cancer || id:ieu-b-4960	cmWQE0	ieu-b-4960	372756	rs34302036	-0.00351075	0.00189986	0.064617	-0.00723448	0.000212977	0.996495	0.992792	1.00021
6	exposure	Oesophageal cancer || id:ieu-b-4960	cmWQE0	ieu-b-4960	372756	rs61841503	-0.00206666	0.00148299	0.163445	-0.00497332	0.00084	0.997935	0.995039	1.00084
7	exposure	Oesophageal cancer || id:ieu-b-4960	cmWQE0	ieu-b-4960	372756	rs62504452	-0.00144759	0.00192112	0.451142	-0.005213	0.00231781	0.998553	0.994801	1.00232
8	exposure	Oesophageal cancer || id:ieu-b-4960	cmWQE0	ieu-b-4960	372756	rs7109293	0.00178551	0.0021213	0.399953	-0.00237224	0.00594325	1.00179	0.997631	1.00596
9	exposure	Oesophageal cancer || id:ieu-b-4960	cmWQE0	ieu-b-4960	372756	rs75200530	-0.00157962	0.00124078	0.202987	-0.00401154	0.000852305	0.998422	0.995996	1.00085
10	exposure	Oesophageal cancer || id:ieu-b-4960	cmWQE0	ieu-b-4960	372756	rs75987356	-0.00165447	0.00166033	0.319021	-0.00490872	0.00159978	0.998347	0.995103	1.0016
11	exposure	Oesophageal cancer || id:ieu-b-4960	cmWQE0	ieu-b-4960	372756	rs77702691	0.00235734	0.00181997	0.195229	-0.0012098	0.00592448	1.00236	0.998791	1.00594
12	exposure	Oesophageal cancer || id:ieu-b-4960	cmWQE0	ieu-b-4960	372756	rs9389266	0.00186631	0.00197266	0.344103	-0.0020001	0.00573273	1.00187	0.998002	1.00575
13	exposure	Oesophageal cancer || id:ieu-b-4960	cmWQE0	ieu-b-4960	372756	rs9567264	-0.00044915	0.00194485	0.817359	-0.00426106	0.00336276	0.999551	0.995748	1.00337
14	exposure	Oesophageal cancer || id:ieu-b-4960	cmWQE0	ieu-b-4960	372756	All - Inverse variance weighted	-0.00091565	0.000462319	0.0476411	-0.0018218	-9.50337e-06	0.961085	0.92318	0.97099
15	exposure	Oesophageal cancer || id:ieu-b-4960	cmWQE0	ieu-b-4960	372756	All - MR Egger	-0.000853219	0.00121513	0.497165	-0.00323487	0.00152843	0.999147	0.99677	1.00153
