# Supplementary material for: Application of Mendelian randomization to assess host gene–gut microbiota correlations in patients with esophageal cancer
Source: Front Microbiol. 2023 Dec 21;14:1309596. doi: 10.3389/fmicb.2023.1309596 (PMC10764629; doi:10.3389/fmicb.2023.1309596)
Supplement: Supplementary file 1 [file Data_Sheet_1.zip › Supplementary materials/TableS3.xlsx]

## Sheet: Sheet1
	exposure	outcome	id.exposure	id.outcome	samplesize	SNP	b	se	p	lo_ci	up_ci	or	or_lci95	or_uci95
1	exposure	Oesophageal cancer || id:ieu-b-4960	TnTobC	ieu-b-4960	372756	rs12129908	-0.00137839	0.00117046	0.238936	-0.00367249	0.00091571	0.998623	0.996334	1.00092
2	exposure	Oesophageal cancer || id:ieu-b-4960	TnTobC	ieu-b-4960	372756	rs12423772	-0.00206855	0.00120051	0.0848763	-0.00442155	0.000284439	0.997934	0.995588	1.00028
3	exposure	Oesophageal cancer || id:ieu-b-4960	TnTobC	ieu-b-4960	372756	rs1425962	-0.000728171	0.00124768	0.559477	-0.00317363	0.00171729	0.999272	0.996831	1.00172
4	exposure	Oesophageal cancer || id:ieu-b-4960	TnTobC	ieu-b-4960	372756	rs2973294	-0.00138092	0.00112358	0.219058	-0.00358313	0.000821293	0.99862	0.996423	1.00082
5	exposure	Oesophageal cancer || id:ieu-b-4960	TnTobC	ieu-b-4960	372756	rs34561138	-0.000220598	0.000956949	0.817686	-0.00209622	0.00165502	0.999779	0.997906	1.00166
6	exposure	Oesophageal cancer || id:ieu-b-4960	TnTobC	ieu-b-4960	372756	All - Inverse variance weighted	-0.00107433	0.000503135	0.0327384	-0.00206048	-8.81882e-05	0.948926	0.911942	0.969912
7	exposure	Oesophageal cancer || id:ieu-b-4960	TnTobC	ieu-b-4960	372756	All - MR Egger	-0.000193035	0.00160662	0.91196	-0.00334202	0.00295595	0.999807	0.996664	1.00296
