# Supplementary material for: Application of Mendelian randomization to assess host gene–gut microbiota correlations in patients with esophageal cancer
Source: Front Microbiol. 2023 Dec 21;14:1309596. doi: 10.3389/fmicb.2023.1309596 (PMC10764629; doi:10.3389/fmicb.2023.1309596)
Supplement: Supplementary file 1 [file Data_Sheet_1.zip › Supplementary materials/TableS2.xlsx]

## Sheet: Sheet1
	exposure	outcome	id.exposure	id.outcome	samplesize	SNP	b	se	p	lo_ci	up_ci	or	or_lci95	or_uci95
1	exposure	Oesophageal cancer || id:ieu-b-4960	AbbMgP	ieu-b-4960	372756	rs13157098	-0.00244479	0.00188483	0.194601	-0.00613906	0.00124948	0.997558	0.99388	1.00125
2	exposure	Oesophageal cancer || id:ieu-b-4960	AbbMgP	ieu-b-4960	372756	rs159484	0.00146154	0.00222266	0.510819	-0.00289488	0.00581796	1.00146	0.997109	1.00583
3	exposure	Oesophageal cancer || id:ieu-b-4960	AbbMgP	ieu-b-4960	372756	rs2520509	-0.00142912	0.0021236	0.500966	-0.00559137	0.00273313	0.998572	0.994424	1.00274
4	exposure	Oesophageal cancer || id:ieu-b-4960	AbbMgP	ieu-b-4960	372756	rs4686798	-0.00517658	0.00200613	0.00986898	-0.00910859	-0.00124457	0.994837	0.990933	0.998756
5	exposure	Oesophageal cancer || id:ieu-b-4960	AbbMgP	ieu-b-4960	372756	rs4923324	-0.000930864	0.00196023	0.634876	-0.00477291	0.00291118	0.99907	0.995238	1.00292
6	exposure	Oesophageal cancer || id:ieu-b-4960	AbbMgP	ieu-b-4960	372756	rs56791201	-0.00321247	0.00199112	0.106658	-0.00711508	0.000690129	0.996793	0.99291	1.00069
7	exposure	Oesophageal cancer || id:ieu-b-4960	AbbMgP	ieu-b-4960	372756	All - Inverse variance weighted	-0.00207829	0.000883192	0.0186149	-0.00380934	-0.00034723	0.971924	0.920979	0.959653
8	exposure	Oesophageal cancer || id:ieu-b-4960	AbbMgP	ieu-b-4960	372756	All - MR Egger	0.00468026	0.00493845	0.396937	-0.0049991	0.0143596	1.00469	0.995013	1.01446
