# Supplementary material for: Application of Mendelian randomization to assess host gene–gut microbiota correlations in patients with esophageal cancer
Source: Front Microbiol. 2023 Dec 21;14:1309596. doi: 10.3389/fmicb.2023.1309596 (PMC10764629; doi:10.3389/fmicb.2023.1309596)
Supplement: Supplementary file 1 [file Data_Sheet_1.zip › Supplementary materials/TableS4.xlsx]

## Sheet: Sheet1
	exposure	outcome	id.exposure	id.outcome	samplesize	SNP	b	se	p	lo_ci	up_ci	or	or_lci95	or_uci95
1	exposure	Oesophageal cancer || id:ieu-b-4960	SBqrI4	ieu-b-4960	372756	rs1882878	-0.000327652	0.00152661	0.830058	-0.00331981	0.0026645	0.999672	0.996686	1.00267
2	exposure	Oesophageal cancer || id:ieu-b-4960	SBqrI4	ieu-b-4960	372756	rs2013594	0.000604877	0.0015364	0.693804	-0.00240646	0.00361622	1.00061	0.997596	1.00362
3	exposure	Oesophageal cancer || id:ieu-b-4960	SBqrI4	ieu-b-4960	372756	rs55807413	0.00248256	0.00145349	0.0876356	-0.000366274	0.0053314	1.00249	0.999634	1.00535
4	exposure	Oesophageal cancer || id:ieu-b-4960	SBqrI4	ieu-b-4960	372756	rs62376424	0.00396563	0.00143711	0.00578994	0.00114889	0.00678237	1.00397	1.00115	1.00681
5	exposure	Oesophageal cancer || id:ieu-b-4960	SBqrI4	ieu-b-4960	372756	rs6656807	0.00130256	0.00152406	0.392736	-0.0016846	0.00428972	1.0013	0.998317	1.0043
6	exposure	Oesophageal cancer || id:ieu-b-4960	SBqrI4	ieu-b-4960	372756	rs7359080	0.00075271	0.00126379	0.551443	-0.00172431	0.00322973	1.00075	0.998277	1.00323
7	exposure	Oesophageal cancer || id:ieu-b-4960	SBqrI4	ieu-b-4960	372756	rs742016	0.000221566	0.00151646	0.883837	-0.0027507	0.00319383	1.00022	0.997253	1.0032
8	exposure	Oesophageal cancer || id:ieu-b-4960	SBqrI4	ieu-b-4960	372756	All - Inverse variance weighted	0.00131425	0.000556561	0.0182075	0.000223388	0.00240511	1.10432	1.01022	1.07241
9	exposure	Oesophageal cancer || id:ieu-b-4960	SBqrI4	ieu-b-4960	372756	All - MR Egger	0.00176066	0.00274418	0.549386	-0.00361794	0.00713926	1.00176	0.996389	1.00716
